# Supplementary material for: Effectiveness of Atrial Natriuretic Peptide in the Treatment of Critically Ill Patients: A Systematic Review and Meta-Analysis
Source: J Clin Med. 2025 May 8;14(10):3267. doi: 10.3390/jcm14103267 (PMC12112224; doi:10.3390/jcm14103267)
Supplement: Supplementary file 1 [file jcm-14-03267-s001.zip]

Archive with 1 entries (1 files):
- jcm-3572576-supplementary.pdf
